# Supplementary material for: Operating Ethnicity-Focused Senior Long-Term Care Homes in Ontario, Canada During the COVID-19 Pandemic
Source: Int J Environ Res Public Health. 2026 Jan 26;23(2):152. doi: 10.3390/ijerph23020152 (PMC12940726; doi:10.3390/ijerph23020152)
Supplement: Supplementary file 1 [file ijerph-23-00152-s001.zip]

Archive with 1 entries (1 files):
- ijerph-4028057-supplementary.pdf
